# Supplementary material for: Breast Cancer: Mitochondria-Centered Metabolic Alterations in Tumor and Associated Adipose Tissue
Source: Cells. 2024 Jan 15;13(2):155. doi: 10.3390/cells13020155 (PMC10814287; doi:10.3390/cells13020155)
Supplement: Supplementary file 1 [file cells-13-00155-s001.zip]

Archive with 1 entries (1 files):
- cells-2694781-supplementary.pdf
